# Supplementary material for: The PD-1- and LAG-3-targeting bispecific molecule tebotelimab in solid tumors and hematologic cancers: a phase 1 trial
Source: Nat Med. 2023 Oct 19;29(11):2814–24. doi: 10.1038/s41591-023-02593-0 (PMC10667103; doi:10.1038/s41591-023-02593-0)
Supplement: Supplementary file 4 — Unprocessed immunofluorescences in f. [file 41591_2023_2593_MOESM4_ESM.zip]

Archive with 2 entries (2 files):
- Luke_unmodified_immunofluorescence_ED_Fig6F.TIFF/Luke_unmodified_immunofluorescence_ED_Fig6F_left.TIFF.tiff
- Luke_unmodified_immunofluorescence_ED_Fig6F.TIFF/Luke_unmodified_immunofluorescence_ED_Fig6F_right.TIFF.tiff
